# Supplementary material for: Advancing Personalized Medicine by Analytical Means: Selection of Three Metabolites That Allows Discrimination between Glaucoma, Diabetes, and Controls
Source: Metabolites. 2024 Feb 29;14(3):149. doi: 10.3390/metabo14030149 (PMC10971991; doi:10.3390/metabo14030149)
Supplement: Supplementary file 1 [file metabolites-14-00149-s001.zip]

Archive with 1 entries (1 files):
- metabolites-2831247-supplementary.pdf
